# Supplementary material for: The Wheat Endophyte Epicoccum layuense J4-3 Inhibits Fusarium graminearum and Enhances Plant Growth
Source: J Fungi (Basel). 2023 Dec 24;10(1):10. doi: 10.3390/jof10010010 (PMC10817605; doi:10.3390/jof10010010)
Supplement: Supplementary file 1 [file jof-10-00010-s001.zip]

Archive with 1 entries (1 files):
- jof-2719438-supplementary.pdf
